# Supplementary material for: Epigenomic Regulators Elongator Complex Subunit 2 and Methyltransferase 1 Differentially Condition the Spaceflight Response in Arabidopsis
Source: Front Plant Sci. 2021 Sep 13;12:691790. doi: 10.3389/fpls.2021.691790 (PMC8475764; doi:10.3389/fpls.2021.691790)
Supplement: Supplementary file 1 [file Data_Sheet_1.zip]

Archive with 11 entries (11 files):
- Supplementary Figure S1.TIF
- Supplementary Figure S2.TIF
- Supplementary Figure S3.TIF
- Supplementary File S1.MP4
- Supplementary File S2.MP4
- Supplementary File S3.PDF
- Supplementary File S4.XLSX
- Supplementary File S5.XLSX
- Supplementary File S6.XLSX
- Supplementary Table S1.DOCX
- Supplementary Table S2.DOCX
