# Supplementary material for: Epigenomic Regulators Elongator Complex Subunit 2 and Methyltransferase 1 Differentially Condition the Spaceflight Response in Arabidopsis
Source: Front Plant Sci. 2021 Sep 13;12:691790. doi: 10.3389/fpls.2021.691790 (PMC8475764; doi:10.3389/fpls.2021.691790)
Supplement: Supplementary file 1 [file Data_Sheet_1.zip › Supplementary File S4.XLSX]

## Sheet: methyl_distribution
Leaves						Roots
CG						CG
#Bin	Pval	Significant	FCL_Avg1	GCL_Avg2		#Bin	Pval	Significant	FCR_Avg1	GCR_Avg2				CG	0-10%	10-20%	20-30%	30-40%	40-50%	50-60%	60-70%	70-80%	80-90%	90-100%
0-10%	0.0260234	N	0.54977	0.495765		0-10%	0.0342459	N	0.574899	0.50556			CL	FT	0.54977	0.0487727	0.0173116	0.013058	0.0129857	0.0191801	0.0268145	0.0449939	0.0844071	0.182706
10-20%	0.009639	Y	0.0487727	0.0796938		10-20%	0.0366853	N	0.0520934	0.0940753				GC	0.495765	0.0796938	0.0277594	0.0141446	0.0115542	0.0175344	0.0275841	0.0481885	0.0895539	0.188223
20-30%	0.0279565	N	0.0173116	0.0277594		20-30%	0.0470986	N	0.0173796	0.0320724
30-40%	0.720687	N	0.013058	0.0141446		30-40%	0.376166	N	0.0118291	0.0147357			EL	FT	0.445543	0.0499104	0.0143289	0.00700578	0.0060169	0.0100162	0.0202394	0.048711	0.12431	0.273918
40-50%	0.64748	N	0.0129857	0.0115542		40-50%	0.929382	N	0.0112739	0.011042				GC	0.514729	0.0480641	0.0142426	0.00767527	0.00711991	0.0128793	0.0252292	0.0514123	0.103195	0.215453
50-60%	0.617765	N	0.0191801	0.0175344		50-60%	0.7756	N	0.0170628	0.0162123
60-70%	0.622931	N	0.0268145	0.0275841		60-70%	0.864268	N	0.0260931	0.0264318			ML	FT	0.568667	0.0671593	0.026477	0.0205532	0.0223757	0.0378802	0.0544798	0.0703203	0.0766444	0.0554427
70-80%	0.0772809	N	0.0449939	0.0481885		70-80%	0.0273889	N	0.0467349	0.0493512				GC	0.670055	0.0677431	0.0322668	0.031106	0.0335888	0.0463348	0.0441154	0.0353598	0.0249993	0.0144312
80-90%	0.380905	N	0.0844071	0.0895539		80-90%	0.147221	N	0.0898318	0.0951652
90-100%	0.598474	N	0.182706	0.188223		90-100%	0.682511	N	0.152803	0.155354
#Bin	Pval	Significant	FEL_Avg1	GEL_Avg2		#Bin	Pval	Significant	FER_Avg1	GER_Avg2				CG	0-10%	10-20%	20-30%	30-40%	40-50%	50-60%	60-70%	70-80%	80-90%	90-100%
0-10%	0.0231211	N	0.445543	0.514729		0-10%	0.00277694	Y	0.395128	0.541185			CR	FT	0.574899	0.0520934	0.0173796	0.0118291	0.0112739	0.0170628	0.0260931	0.0467349	0.0898318	0.152803
10-20%	0.782025	N	0.0499104	0.0480641		10-20%	0.047191	N	0.0881136	0.0531373				GC	0.50556	0.0940753	0.0320724	0.0147357	0.011042	0.0162123	0.0264318	0.0493512	0.0951652	0.155354
20-30%	0.965252	N	0.0143289	0.0142426		20-30%	0.0675361	N	0.0309396	0.0146206
30-40%	0.188342	N	0.00700578	0.00767527		30-40%	0.111381	N	0.0127785	0.00759138			ER	FT	0.395128	0.0881136	0.0309396	0.0127785	0.00813813	0.00992663	0.016743	0.0420508	0.130394	0.265787
40-50%	0.00384559	Y	0.0060169	0.00711991		40-50%	0.232606	N	0.00813813	0.00685001				GC	0.541185	0.0531373	0.0146206	0.00759138	0.00685001	0.0113527	0.0214219	0.0471623	0.105193	0.191486
50-60%	0.000516853	Y	0.0100162	0.0128793		50-60%	0.00150311	Y	0.00992663	0.0113527
60-70%	0.000882051	Y	0.0202394	0.0252292		60-70%	0.000134188	Y	0.016743	0.0214219			MR	FT	0.647854	0.0671125	0.0263431	0.0210916	0.0227663	0.0362083	0.0459811	0.051174	0.0496182	0.0318506
70-80%	0.110226	N	0.048711	0.0514123		70-80%	0.0131581	N	0.0420508	0.0471623				GC	0.672336	0.0941961	0.0377237	0.0288506	0.029679	0.0404569	0.0386399	0.0298677	0.019589	0.00866097
80-90%	0.00219615	Y	0.12431	0.103195		80-90%	1.68158e-06	Y	0.130394	0.105193
90-100%	0.00284618	Y	0.273918	0.215453		90-100%	0.000112088	Y	0.265787	0.191486
#Bin	Pval	Significant	FML_Avg1	GML_Avg2		#Bin	Pval	Significant	FMR_Avg1	GMR_Avg2
0-10%	0.000328618	Y	0.568667	0.670055		0-10%	0.121061	N	0.647854	0.672336
10-20%	0.962664	N	0.0671593	0.0677431		10-20%	0.0131718	N	0.0671125	0.0941961
20-30%	0.373932	N	0.026477	0.0322668		20-30%	0.0155176	N	0.0263431	0.0377237				CHG	0-10%	10-20%	20-30%	30-40%	40-50%	50-60%	60-70%	70-80%	80-90%	90-100%
30-40%	0.148921	N	0.0205532	0.031106		30-40%	0.038735	N	0.0210916	0.0288506			CL	FT	0.700642	0.0800934	0.04054	0.0330563	0.0293654	0.0345358	0.0295162	0.0229701	0.0171674	0.0121134
40-50%	0.0939835	N	0.0223757	0.0335888		40-50%	0.0865485	N	0.0227663	0.029679				GC	0.63477	0.119593	0.0542384	0.0367518	0.0310355	0.0364408	0.031693	0.0246282	0.0182322	0.0126173
50-60%	0.0431762	N	0.0378802	0.0463348		50-60%	0.262063	N	0.0362083	0.0404569
60-70%	0.107909	N	0.0544798	0.0441154		60-70%	0.00964119	Y	0.0459811	0.0386399			EL	FT	0.536306	0.0842248	0.0484607	0.0431743	0.0428479	0.0560956	0.0561583	0.0518241	0.0461157	0.0347927
70-80%	0.00903498	Y	0.0703203	0.0353598		70-80%	0.00327598	Y	0.051174	0.0298677				GC	0.638166	0.0818357	0.0438849	0.035945	0.0330724	0.0411582	0.038994	0.033929	0.0288193	0.0241956
80-90%	0.00153047	Y	0.0766444	0.0249993		80-90%	0.00467158	Y	0.0496182	0.019589
90-100%	0.00353913	Y	0.0554427	0.0144312		90-100%	0.0107973	N	0.0318506	0.00866097			ML	FT	0.600584	0.097486	0.0519415	0.0407387	0.0368843	0.0443701	0.0414286	0.0357627	0.0298248	0.0209796
														GC	0.719106	0.0907748	0.0416667	0.0294428	0.0243032	0.0277853	0.0237435	0.0185877	0.0141262	0.0104641
Leaves						Roots
CHG						CHG
#Bin	Pval	Significant	FCL_Avg1	GCL_Avg2		#Bin	Pval	Significant	FCR_Avg1	GCR_Avg2				CHG	0-10%	10-20%	20-30%	30-40%	40-50%	50-60%	60-70%	70-80%	80-90%	90-100%
0-10%	0.0243701	N	0.700642	0.63477		0-10%	0.0394346	N	0.701409	0.615555			CR	FT	0.701409	0.0804962	0.037348	0.0294796	0.0272574	0.0335673	0.0312374	0.0262374	0.020345	0.0126227
10-20%	0.0105702	N	0.0800934	0.119593		10-20%	0.0468836	N	0.0804962	0.132965				GC	0.615555	0.132965	0.0566401	0.0343969	0.0287928	0.0349353	0.0332281	0.028305	0.0219171	0.0132651
20-30%	0.0213297	N	0.04054	0.0542384		20-30%	0.0460271	N	0.037348	0.0566401
30-40%	0.107048	N	0.0330563	0.0367518		30-40%	0.0725288	N	0.0294796	0.0343969			ER	FT	0.443887	0.121985	0.0651593	0.0479911	0.0443477	0.0558778	0.0594642	0.0614086	0.0602903	0.0395887
40-50%	0.381695	N	0.0293654	0.0310355		40-50%	0.294509	N	0.0272574	0.0287928				GC	0.637665	0.082816	0.0402831	0.0324548	0.0308945	0.0397423	0.0403521	0.0379517	0.0337204	0.02412
50-60%	0.46649	N	0.0345358	0.0364408		50-60%	0.417094	N	0.0335673	0.0349353
60-70%	0.377669	N	0.0295162	0.031693		60-70%	0.299716	N	0.0312374	0.0332281			MR	FT	0.670386	0.0949268	0.0436945	0.0314384	0.0273262	0.032962	0.031632	0.027959	0.0235401	0.016135
70-80%	0.438985	N	0.0229701	0.0246282		70-80%	0.280326	N	0.0262374	0.028305				GC	0.687313	0.120304	0.0475637	0.0277308	0.0219943	0.0254572	0.0237259	0.0202869	0.015836	0.00978768
80-90%	0.528341	N	0.0171674	0.0182322		80-90%	0.347023	N	0.020345	0.0219171
90-100%	0.690397	N	0.0121134	0.0126173		90-100%	0.539909	N	0.0126227	0.0132651
#Bin	Pval	Significant	FEL_Avg1	GEL_Avg2		#Bin	Pval	Significant	FER_Avg1	GER_Avg2
0-10%	0.01078	N	0.536306	0.638166		0-10%	0.00180831	Y	0.443887	0.637665
10-20%	0.780783	N	0.0842248	0.0818357		10-20%	0.0319118	N	0.121985	0.082816				CHH	0-10%	10-20%	20-30%	30-40%	40-50%	50-60%	60-70%	70-80%	80-90%	90-100%
20-30%	0.225655	N	0.0484607	0.0438849		20-30%	0.0223412	N	0.0651593	0.0402831			CL	FT	0.82664	0.0961881	0.0353825	0.0169557	0.00938989	0.0068671	0.00384007	0.00225723	0.00152308	0.000955899
30-40%	0.00922309	Y	0.0431743	0.035945		30-40%	0.00454787	Y	0.0479911	0.0324548				GC	0.765032	0.138424	0.0497058	0.0205966	0.01052	0.00744661	0.00401472	0.0022355	0.00132622	0.000699264
40-50%	0.00236205	Y	0.0428479	0.0330724		40-50%	0.000233633	Y	0.0443477	0.0308945
50-60%	0.00109708	Y	0.0560956	0.0411582		50-60%	3.09749e-05	Y	0.0558778	0.0397423			EL	FT	0.704285	0.133959	0.0645851	0.0363733	0.0226943	0.0180106	0.0103734	0.00552911	0.00289176	0.00129807
60-70%	0.00108441	Y	0.0561583	0.038994		60-70%	2.65794e-05	Y	0.0594642	0.0403521				GC	0.789294	0.106092	0.0441618	0.0234821	0.0139635	0.01079	0.00604402	0.00324903	0.00185809	0.00106585
70-80%	0.00112076	Y	0.0518241	0.033929		70-80%	3.59198e-05	Y	0.0614086	0.0379517
80-90%	0.00155782	Y	0.0461157	0.0288193		80-90%	0.000120387	Y	0.0602903	0.0337204			ML	FT	0.773357	0.120959	0.0476941	0.0232846	0.0134289	0.0100564	0.00554292	0.00294427	0.0016903	0.00104267
90-100%	0.00820611	Y	0.0347927	0.0241956		90-100%	0.000607121	Y	0.0395887	0.02412				GC	0.855326	0.0889645	0.0282664	0.0121909	0.00632952	0.00439504	0.00223179	0.00115597	0.000694522	0.000445347
#Bin	Pval	Significant	FML_Avg1	GML_Avg2		#Bin	Pval	Significant	FMR_Avg1	GMR_Avg2
0-10%	0.000385692	Y	0.600584	0.719106		0-10%	0.342664	N	0.670386	0.687313				CHH	0-10%	10-20%	20-30%	30-40%	40-50%	50-60%	60-70%	70-80%	80-90%	90-100%
10-20%	0.580861	N	0.097486	0.0907748		10-20%	0.0230088	N	0.0949268	0.120304			CR	FT	0.840036	0.093853	0.0321308	0.0147974	0.0080929	0.00568213	0.00291939	0.00146085	0.000730066	0.000297417
20-30%	0.017914	N	0.0519415	0.0416667		20-30%	0.289701	N	0.0436945	0.0475637				GC	0.753604	0.152532	0.0524955	0.019978	0.00951257	0.00629165	0.00313535	0.00149621	0.000700544	0.000253728
30-40%	0.000129714	Y	0.0407387	0.0294428		30-40%	0.0324787	N	0.0314384	0.0277308
40-50%	0.000180967	Y	0.0368843	0.0243032		40-50%	0.0024925	Y	0.0273262	0.0219943			ER	FT	0.640496	0.183289	0.0824181	0.0397244	0.0220589	0.0156173	0.0087308	0.00451394	0.00220831	0.000943836
50-60%	0.000174812	Y	0.0443701	0.0277853		50-60%	0.000640767	Y	0.032962	0.0254572				GC	0.804139	0.106501	0.0401302	0.0199788	0.0116935	0.00872168	0.00474339	0.00239846	0.00118509	0.000508923
60-70%	0.000196201	Y	0.0414286	0.0237435		60-70%	0.0010836	Y	0.031632	0.0237259
70-80%	0.000322343	Y	0.0357627	0.0185877		70-80%	0.00202554	Y	0.027959	0.0202869			MR	FT	0.819334	0.104193	0.0367379	0.0171264	0.00948347	0.00679124	0.00348814	0.00166889	0.000815818	0.000361322
80-90%	0.000475948	Y	0.0298248	0.0141262		80-90%	0.00157212	Y	0.0235401	0.015836				GC	0.824173	0.115289	0.0339334	0.0128587	0.00629706	0.00411561	0.00195003	0.00085396	0.000383603	0.000145486
90-100%	0.000904402	Y	0.0209796	0.0104641		90-100%	0.000422176	Y	0.016135	0.00978768
Leaves						Roots
CHH						CHh
#Bin	Pval	Significant	FCL_Avg1	GCL_Avg2		#Bin	Pval	Significant	FCR_Avg1	GCR_Avg2
0-10%	0.0241378	N	0.82664	0.765032		0-10%	0.0414039	N	0.840036	0.753604
10-20%	0.015281	N	0.0961881	0.138424		10-20%	0.0438992	N	0.093853	0.152532
20-30%	0.0375906	N	0.0353825	0.0497058		20-30%	0.0432992	N	0.0321308	0.0524955
30-40%	0.0838612	N	0.0169557	0.0205966		30-40%	0.0426274	N	0.0147974	0.019978
40-50%	0.209327	N	0.00938989	0.01052		40-50%	0.0534121	N	0.0080929	0.00951257
50-60%	0.347136	N	0.0068671	0.00744661		50-60%	0.138142	N	0.00568213	0.00629165
60-70%	0.574162	N	0.00384007	0.00401472		60-70%	0.312583	N	0.00291939	0.00313535
70-80%	0.886022	N	0.00225723	0.0022355		70-80%	0.712211	N	0.00146085	0.00149621
80-90%	0.0983668	N	0.00152308	0.00132622		80-90%	0.394502	N	0.000730066	0.000700544
90-100%	0.0241161	N	0.000955899	0.000699264		90-100%	0.00995818	Y	0.000297417	0.000253728
#Bin	Pval	Significant	FEL_Avg1	GEL_Avg2		#Bin	Pval	Significant	FER_Avg1	GER_Avg2
0-10%	0.0155468	N	0.704285	0.789294		0-10%	0.0106289	N	0.640496	0.804139
10-20%	0.0645214	N	0.133959	0.106092		10-20%	0.0108089	N	0.183289	0.106501
20-30%	0.0134832	N	0.0645851	0.0441618		20-30%	0.0160789	N	0.0824181	0.0401302
30-40%	0.00456697	Y	0.0363733	0.0234821		30-40%	0.0133574	N	0.0397244	0.0199788
40-50%	0.00265317	Y	0.0226943	0.0139635		40-50%	0.00645404	Y	0.0220589	0.0116935
50-60%	0.00197743	Y	0.0180106	0.01079		50-60%	0.00327958	Y	0.0156173	0.00872168
60-70%	0.00206437	Y	0.0103734	0.00604402		60-70%	0.0022949	Y	0.0087308	0.00474339
70-80%	0.0027984	Y	0.00552911	0.00324903		70-80%	0.00268554	Y	0.00451394	0.00239846
80-90%	0.010615	N	0.00289176	0.00185809		80-90%	0.00332023	Y	0.00220831	0.00118509
90-100%	0.306403	N	0.00129807	0.00106585		90-100%	0.00715814	Y	0.000943836	0.000508923
#Bin	Pval	Significant	FML_Avg1	GML_Avg2		#Bin	Pval	Significant	FMR_Avg1	GMR_Avg2
0-10%	0.0033474	Y	0.773357	0.855326		0-10%	0.72171	N	0.819334	0.824173
10-20%	0.0430886	N	0.120959	0.0889645		10-20%	0.244519	N	0.104193	0.115289
20-30%	0.00187741	Y	0.0476941	0.0282664		20-30%	0.361776	N	0.0367379	0.0339334
30-40%	0.000112525	Y	0.0232846	0.0121909		30-40%	0.00492806	Y	0.0171264	0.0128587
40-50%	8.18434e-05	Y	0.0134289	0.00632952		40-50%	0.00137351	Y	0.00948347	0.00629706
50-60%	0.000112853	Y	0.0100564	0.00439504		50-60%	0.000590977	Y	0.00679124	0.00411561
60-70%	0.000131419	Y	0.00554292	0.00223179		60-70%	0.000517581	Y	0.00348814	0.00195003
70-80%	0.000121109	Y	0.00294427	0.00115597		70-80%	0.000604649	Y	0.00166889	0.00085396
80-90%	0.000170334	Y	0.0016903	0.000694522		80-90%	0.000366316	Y	0.000815818	0.000383603
90-100%	0.00166548	Y	0.00104267	0.000445347		90-100%	0.000248217	Y	0.000361322	0.000145486

## Sheet: methyl_proportion
Leaves	CG			CHG			CHH
	Col-0	elp2-5	met1-7	Col-0	elp2-5	met1-7	Col-0	elp2-5	met1-7
0-10%	0	0	1	0	0	1	0	0	1
10-20%	1	0	0	0	0	0	0	0	0
20-30%	0	0	0	0	0	0	0	0	1
30-40%	0	0	0	0	1	1	0	1	1
40-50%	0	1	0	0	1	1	0	1	1
50-60%	0	1	0	0	1	1	0	1	1
60-70%	0	1	0	0	1	1	0	1	1
70-80%	0	0	1	0	1	1	0	1	1
80-90%	0	1	1	0	1	1	0	0	1
90-100%	0	1	1	0	1	1	0	0	1
N = 0
Y = 1
Roots	CG			CHG			CHH
	Col-0	elp2-5	met1-7	Col-0	elp2-5	met1-7	Col-0	elp2-5	met1-7
0-10%	0	1	0	0	1	0	0	0	0
10-20%	0	0	0	0	0	0	0	0	0
20-30%	0	0	0	0	0	0	0	0	0
30-40%	0	0	0	0	1	0	0	0	1
40-50%	0	0	0	0	1	1	0	1	1
50-60%	0	1	0	0	1	1	0	1	1
60-70%	0	1	1	0	1	1	0	1	1
70-80%	0	0	1	0	1	1	0	1	1
80-90%	0	1	1	0	1	1	0	1	1
90-100%	0	1	0	0	1	1	1	1	1
N = 0
Y = 1
