# Supplementary material for: Epigenomic Regulators Elongator Complex Subunit 2 and Methyltransferase 1 Differentially Condition the Spaceflight Response in Arabidopsis
Source: Front Plant Sci. 2021 Sep 13;12:691790. doi: 10.3389/fpls.2021.691790 (PMC8475764; doi:10.3389/fpls.2021.691790)
Supplement: Supplementary file 1 [file Data_Sheet_1.zip › Supplementary File S5.XLSX]

## Sheet: Heatmap - FLT v GC
GeneID	name	description	Col-0 Leaf	elp2 Leaf	met1 Leaf	Col-0 Root	elp2 Root	met1 Root
AT5G51440	HSP23.5	23.5 kDa heat shock protein, mitochondrial	1.265	1.16035	1.35193	1.05624	1.07389
AT3G12580	MED37C	Probable mediator of RNA polymerase II transcription subunit 37c	1.09374	1.13926	1.39491
AT5G37990	AT5G37990	Probable S-adenosylmethionine-dependent methyltransferase At5g37990	1.76774	1.08624	1.98311
AT5G52640	HSP90-1	Heat shock protein 90-1	1.32848		1.18659		1.25237
AT4G35770	STR15	SEN1	1.03876		1.19587		-2.72908
AT1G19530	AT1G19530	DNA polymerase epsilon catalytic subunit A	1.41862		2.063			1.18939
AT1G10300	AT1G10300	Nucleolar GTP-binding protein 1	1.00559		1.27468
AT1G17020	SRG1	Protein SRG1	1.09705		1.88888
AT1G25054	LPXC5	Probable UDP-3-O-acyl-N-acetylglucosamine deacetylase 3, mitochondrial	10.4818		9.6648
AT1G80160	AT1G80160	F18B13.24 protein	2.20953		1.93156
AT2G25090	CIPK16	Non-specific serine/threonine protein kinase	1.14905		1.01094
AT2G43960	AT2G43960	At2g43960	4.40668		4.1608
AT3G03470	CYP89A9	Cytochrome P450 89A9	1.07876		1.01085
AT3G10120	AT3G10120	At3g10120	7.68872		3.58704
AT4G24000	CSLG2	Glycosyltransferase (Fragment)	1.64043		2.23388
AT4G29770	AT4G29770	Target of trans acting-siR480/255.	1.63287		1.73689
AT5G39520	AT5G39520	Uncharacterized protein At5g39520	1.68143		1.68771
ATMG00590	ORF313	Uncharacterized mitochondrial cytochrome b-like protein AtMg00590	1.90283		1.58416
AT1G72660	DRG2	Developmentally-regulated G-protein 2	1.23312			1.95032	1.32994
AT1G01680	PUB54	U-box domain-containing protein 54	2.02583			-6.36598
AT1G13480	AT1G13480	At1g13480	2.42215			-1.62958
AT1G13520	AT1G13520	At1g13520	3.15408			-1.79645
AT1G19250	FMO1	Probable flavin-containing monooxygenase 1	3.51206			-2.64274
AT1G44130	AT1G44130	Eukaryotic aspartyl protease family protein	1.96612			-2.94524
AT2G45760	BAP2	BON1-associated protein 2	2.1371			-2.95588
AT4G11340	AT4G11340	Disease resistance protein (TIR-NBS-LRR class) family	4.4418			-7.15333
AT4G14630	GLP9	At4g14630	2.89408			-2.57841
AT5G13320	PBS3	Auxin-responsive GH3 family protein	1.03662			-5.60251
AT5G25260	FLOT2	Flotillin-like protein 2	1.62839			-6.53522
AT1G05340	AT1G05340	Cysteine-rich TM module stress tolerance protein	1.13782
AT1G07743	AT1G07743		1.29637
AT1G08860	BON3	Protein BONZAI 3	2.19565
AT1G09447	AT1G09447		4.24121
AT1G10225	AT1G10225	Transmembrane protein	2.06527
AT1G10770	AT1G10770	At1g10770	1.09746
AT1G13340	AT1G13340	Regulator of Vps4 activity in the MVB pathway protein	1.14895
AT1G15520	ABCG40	ABC transporter G family member 40	1.79939
AT1G17615	AT1G17615	Disease resistance protein (TIR-NBS class)	5.0365
AT1G19396	AT1G19396	unknown protein.	1.03013
AT1G21550	CML44	Probable calcium-binding protein CML44	1.14198
AT1G27040	NPF4.5	Protein NRT1/ PTR FAMILY 4.5	2.18387
AT1G30220	INT2	Probable inositol transporter 2	1.29715
AT1G30814	AT1G30814	unknown protein; Ha.	2.96302
AT1G31290	AGO3	Protein argonaute 3	1.21849
AT1G32350	AOX3	AOX1D	3.05477
AT1G33950	IAN7	Immune-associated nucleotide-binding protein 7	2.12241
AT1G33960	AIG1	P-loop containing nucleoside triphosphate hydrolases superfamily protein	1.84155
AT1G52890	NAC019	NAC domain-containing protein 19	1.7454
AT1G55775	AT1G55775		3.14673
AT1G56060	AT1G56060	unknown protein; BEST Arabidopsis thaliana protein match is: unknown protein (TAIR:AT2G32210.1); Ha.	1.96571
AT1G58400	AT1G58400	Putative disease resistance protein At1g58400	1.03931
AT1G58684	RPS2B	40S ribosomal protein S2-2	2.21886
AT1G59359	RPS2B	40S ribosomal protein S2-2	2.21886
AT1G61800	GPT2	glucose-6-phosphate/phosphate translocator 2	1.40281
AT1G62900	AT1G62900	F16P17.4 protein	4.38684
AT1G66960	AT1G66960	Terpenoid cyclases family protein	3.0913
AT1G68170	AT1G68170	nodulin MtN21 /EamA-like transporter family protein	1.40456
AT1G68620	CXE6	Probable carboxylesterase 6	1.2325
AT1G74080	MYB122	Transcription factor MYB122	3.45732
AT1G74140	RBL17	Rhomboid-like protein 17, chloroplastic	3.24873
AT2G02930	GSTF3	Glutathione S-transferase F3	1.0387
AT2G02990	RNS1	Ribonuclease 1	1.65333
AT2G08345	AT2G08345		4.22383
AT2G14620	XTH10	Probable xyloglucan endotransglucosylase/hydrolase protein 10	1.50087
AT2G18690	AT2G18690	Expressed protein	1.4582
AT2G23030	SRK2J	SNRK2.9	1.52291
AT2G23987	AT2G23987	AT5g24060/MZF18_6	3.0133
AT2G29470	GSTU3	Glutathione S-transferase U3	2.91404
AT2G31865	PARG2	poly(ADP-ribose) glycohydrolase 2	1.22744
AT2G34500	CYP710A1	CYP710A1	1.81075
AT2G35070	AT2G35070	At2g35070/T4C15.26	2.78962
AT2G45220	PME17	Probable pectinesterase/pectinesterase inhibitor 17	2.13351
AT2G47190	ATMYB2	ATMYB2	1.75229
AT3G01970	WRKY45	Probable WRKY transcription factor 45	1.03993
AT3G04070	NAC047	NAC transcription factor 47	1.27396
AT3G06260	GATL4	Probable galacturonosyltransferase-like 4	1.96356
AT3G11150	AT3G11150	2-oxoglutarate (2OG) and Fe(II)-dependent oxygenase superfamily protein	1.37767
AT3G13610	F6'H1	Feruloyl CoA ortho-hydroxylase 1	2.56131
AT3G13680	AT3G13680	F-box/kelch-repeat protein At3g13680	1.4397
AT3G13950	AT3G13950	AT3G13950 protein	1.33293
AT3G15500	NAC055	NAC3	1.0163
AT3G18320	AT3G18320	F-box and associated interaction domains-containing protein	1.00867
AT3G19550	AT3G19550	Glutamate racemase	1.03718
AT3G26470	AT3G26470	Powdery mildew resistance protein, RPW8 domain-containing protein	1.21131
AT3G46730	RPP13L3	Putative disease resistance RPP13-like protein 3	1.44555
AT3G48835	AT3G48835	Polynucleotide adenylyltransferase domain/RNA recognition motif protein	1.65647
AT3G50480	HR4	RPW8-like protein 4	1.05421
AT3G54150	AT3G54150	Embryonic abundant protein-like	1.25898
AT3G57460	AT3G57460	Catalytic/ metal ion binding / metalloendopeptidase/ zinc ion binding protein	1.99168
AT3G61390	PUB36	U-box domain-containing protein 36	3.69176
AT3G61930	AT3G61930	Uncharacterized protein At3g61930	3.37904
AT4G01595	AT4G01595	Protein kinase superfamily protein	4.554
AT4G02000	AT4G02000	Uncharacterized protein At4g02000	1.2457
AT4G04490	CRK36	Cysteine-rich receptor-like protein kinase 36	1.46062
AT4G04540	CRK39	Putative cysteine-rich receptor-like protein kinase 39	2.06066
AT4G05220	AT4G05220	Late embryogenesis abundant (LEA) hydroxyproline-rich glycoprotein family	5.02788
AT4G07190	AT4G07190		2.35355
AT4G14010	RALFL32	RALFL32	1.03893
AT4G16460	AT4G16460	Zinc finger CCCH domain protein	3.07477
AT4G16545	AT4G16545		4.12447
AT4G21120	CAT1	CAT1	1.39682
AT4G21920	AT4G21920	Uncharacterized protein AT4g21920	1.8962
AT4G23210	CRK13	Cysteine-rich receptor-like protein kinase 13	1.47842
AT4G37770	ACS8	1-aminocyclopropane-1-carboxylate synthase-like protein	1.54678
AT4G37990	CAD8	Cinnamyl alcohol dehydrogenase 8	3.18266
AT4G39830	AT4G39830	At4g39830	1.27355
AT5G00880	AT5G00880		1.42047
AT5G01380	GT-3A	Trihelix transcription factor GT-3a	2.42326
AT5G02105	AT5G02105		4.74363
AT5G02720	AT5G02720	unknown protein; BEST Arabidopsis thaliana protein match is: unknown protein (TAIR:AT3G53490.1); Ha.	4.39402
AT5G04370	NAMT1	S-adenosyl-L-methionine-dependent methyltransferases superfamily protein	1.61595
AT5G05400	AT5G05400	Putative disease resistance protein At5g05400	1.05995
AT5G05490	SYN1	Sister chromatid cohesion 1 protein 1	1.39551
AT5G06720	PER53	Peroxidase 53	1.10436
AT5G09780	REM23	B3 domain-containing protein REM23	5.07136
AT5G11210	GLR2.5	Glutamate receptor 2.5	1.76359
AT5G13330	ERF113	Rap2.6L	1.26865
AT5G38020	AT5G38020	At5g38020	1.13727
AT5G38565	AT5G38565	Probable FBD-associated F-box protein At5g38565	1.06482
AT5G38650	AT5G38650	Gb	1.25457
AT5G41730	AT5G41730	Protein kinase family protein	2.87334
AT5G48400	GLR1.2	Glutamate receptor 1.2	2.00663
ATMG00040	ORF315	Uncharacterized ATP synthase C chain-like protein	1.45755
AT2G09230	AT2G09230		-4.23039	-4.79353
AT1G27990	AT1G27990	AT1G27990 protein	-2.79633		3.43275
AT1G26790	AT1G26790	Dof-type zinc finger DNA-binding family protein	-1.34924		-1.84455
AT1G35140	EXL1	Protein EXORDIUM-like 1	-1.27854		-1.7307
AT4G14690	ELIP2	Early light-induced protein 2, chloroplastic	-1.15143		-1.39899
AT4G31870	GPX7	Putative glutathione peroxidase 7, chloroplastic	-1.18462		-1.58441
AT4G34550	AT4G34550	At4g34550	-1.54175		-1.64391
AT5G17220	GSTF12	Glutathione S-transferase F12	-1.00387		-1.01794
AT5G54060	A3G2XYLT	Glycosyltransferase (Fragment)	-1.04444		-1.0567
AT5G55570	AT5G55570	unknown protein; LOCATED IN: chloroplast; Ha.	-1.4678		-1.53543
AT3G21720	ICL	Isocitrate lyase	-5.86664			1.18275	1.30337	1.83683
AT4G33820	AT4G33820	Endo-1,4-beta-xylanase 5-like	-5.55667			-1.20911		-1.18766
AT2G44370	AT2G44370	At2g44370	-2.33634			-1.51959
AT3G21370	BGLU19	Beta-glucosidase 19	-9.91123				-6.53216
AT5G44120	CRA1	12S seed storage protein CRA1	-9.64125				-7.51185
AT4G13420	POT5	Potassium transporter	-2.92912					1.31518
AT1G03880	CRB	CRU2	-9.79694
AT1G05510	OBAP1A	Oil body-associated protein 1A	-7.68095
AT1G05700	AT1G05700	Leucine-rich repeat transmembrane protein kinase protein	-4.90074
AT1G07175	AT1G07175	unknown protein; FUNCTIONS IN: molecular_function unknown; INVOLVED IN: biological_process unknown; LOCATED IN: endomembrane system; BEST Arabidopsis thaliana protein match is: unknown protein (TAIR:AT2G29995.1); Ha.	-4.2896
AT1G09600	AT1G09600	Probable serine/threonine-protein kinase At1g09600	-1.02115
AT1G11590	PME19	Probable pectinesterase/pectinesterase inhibitor 19	-4.35186
AT1G15330	PV42A	SNF1-related protein kinase regulatory subunit gamma-like PV42a	-3.48175
AT1G17810	TIP3-2	BETA-TIP	-8.65241
AT1G21430	YUC11	Probable indole-3-pyruvate monooxygenase YUCCA11	-4.28472
AT1G29680	OBAP2C	Oil body-associated protein 2C	-4.92967
AT1G48470	GLN1-5	Glutamine synthetase cytosolic isozyme 1-5	-1.91171
AT1G51850	AT1G51850	Leucine-rich repeat protein kinase family protein	-1.58341
AT1G62450	AT1G62450	Immunoglobulin E-set superfamily protein	-2.02246
AT1G63320	AT1G63320	Pentatricopeptide repeat (PPR) superfamily protein	-2.94333
AT1G65090	AT1G65090	unknown protein; BEST Arabidopsis thaliana protein match is: unknown protein (TAIR:AT5G36100.1); Ha.	-6.03727
AT1G65390	PP2A5	Protein PHLOEM PROTEIN 2-LIKE A5	-1.01948
AT1G66950	ABCG39	ABC transporter G family member 39	-2.00419
AT1G67760	AT1G67760	TCP-1/cpn60 chaperonin family protein	-1.58961
AT1G68250	AT1G68250	At1g68250	-6.06896
AT1G70110	LECRK51	Putative L-type lectin-domain containing receptor kinase V.1	-3.08242
AT1G72100	AT1G72100	Late embryogenesis abundant domain-containing protein / LEA domain-containing protein	-5.31429
AT1G73190	TIP3-1	Aquaporin TIP3-1	-7.02422
AT1G78500	PEN6	Seco-amyrin synthase	-1.64787
AT1G79400	CHX2	CHX2	-1.30186
AT2G05580	AT2G05580	Glycine-rich protein family	-7.54844
AT2G05995	AT2G05995	other RNA	-1.60227
AT2G21045	HAC1	Protein HIGH ARSENIC CONTENT 1, mitochondrial	-1.49767
AT2G21490	LEA	Probable dehydrin LEA	-4.49991
AT2G23960	GGP4	Gamma-glutamyl peptidase 4	-2.00633
AT2G28490	AT2G28490	Vicilin-like seed storage protein At2g28490	-9.45433
AT2G34700	AT2G34700	Pollen Ole e 1 allergen and extensin family protein	-3.79543
AT2G36590	PROT3	Proline transporter 3	-1.38281
AT2G37210	AT2G37210	Cytokinin riboside 5'-monophosphate phosphoribohydrolase	-1.25731
AT2G39200	MLO12	MLO-like protein	-1.29176
AT2G43620	AT2G43620	Endochitinase At2g43620	-2.18313
AT2G46480	GAUT2	Hexosyltransferase (Fragment)	-4.41043
AT3G01570	AT3G01570	Oleosin 5	-2.26711
AT3G02495	AT3G02495		-4.79605
AT3G15670	LEA29	Late embryogenesis abundant protein 29	-3.07084
AT3G21890	MIP1B	BBX31	-1.03353
AT3G22640	PAP85	Vicilin-like seed storage protein At3g22640	-4.27944
AT3G22770	AT3G22770	F-box associated ubiquitination effector family protein	-2.98632
AT3G58875	AT3G58875		-1.30917
AT4G03460	AT4G03460	Ankyrin repeat family protein	-1.70728
AT4G06805	AT4G06805		-2.53955
AT4G12500	AT4G12500	pEARLI1-like lipid transfer protein 3	-2.93532
AT4G15320	ATCSLB06	cellulose synthase-like B6	-1.16472
AT4G16857	AT4G16857	Disease resistance protein (TIR-NBS-LRR class) family protein	-1.0654
AT4G22233	AT4G22233	other RNA	-1.96881
AT4G22410	AT4G22410	Ubiquitin C-terminal hydrolases superfamily protein	-1.68318
AT4G25140	OLEO1	Oleosin	-6.53894
AT4G26740	PXG1	Peroxygenase 1	-5.25362
AT4G27140	AT2S1	2S seed storage protein 1	-7.86166
AT4G27150	AT2S2	SESA2	-10.4043
AT4G27160	AT2S3	2S seed storage protein 3	-12.1724
AT4G27170	AT2S4	2S seed storage protein 4	-11.5087
AT4G28520	CRC	12S seed storage protein CRC	-10.707
AT4G34520	FAE1	3-ketoacyl-CoA synthase	-6.11148
AT5G03860	MLS	Malate synthase	-2.49386
AT5G07015	AT5G07015		-5.67241
AT5G40590	AT5G40590	At5g40590	-7.72967
AT5G44575	AT5G44575	At5g44575	-2.14033
AT5G50600	HSD1	11-beta-hydroxysteroid dehydrogenase 1A	-6.31211
AT5G54740	SESA5	SESA5	-11.4023
AT5G58750	AT5G58750	At5g58750	-4.26207
AT5G61650	CYCU4-3	Cyclin-U4-3	-6.32061
AT5G64100	PER69	Peroxidase	-2.69607
AT1G27565	AT1G27565	unknown protein; FUNCTIONS IN: molecular_function unknown; INVOLVED IN: biological_process unknown; LOCATED IN: cellular_component unknown; BEST Arabidopsis thaliana protein match is: unknown protein (TAIR:AT1G52905.1); Ha.		2.33223			2.80725
AT3G01345	AT3G01345	Expressed protein		3.31014			6.56889
AT1G04660	AT1G04660	Glycine-rich protein		1.73936			-2.02279
AT1G18830	SEC31A	Protein transport protein SEC31 homolog A		3.27613
AT1G29780	AT1G29780	At1g29780		2.5946
AT1G52070	JAL10	Jacalin-related lectin 10		4.16116
AT1G53540	HSP17.6C	17.6 kDa class I heat shock protein 3		2.43115
AT2G07671	AT2G07671	ATP synthase subunit 9, mitochondrial		1.00789
AT2G08655	AT2G08655			5.43349
AT2G25980	JAL20	Jacalin-related lectin 20		3.31424
AT3G14630	CYP72A9	Cytochrome P450, family 72, subfamily A, polypeptide 9		1.36756
AT3G28550	AT3G28550	Proline-rich extensin-like family protein		2.01992
AT3G45680	NPF2.3	Protein NRT1/ PTR FAMILY 2.3		1.0286
AT3G48360	BT2	BTB/POZ and TAZ domain-containing protein 2		1.18267
AT4G03985	AT4G03985			4.996
AT4G12400	HOP3	Hsp70-Hsp90 organizing protein 3		1.01349
AT4G19430	AT4G19430	At4g19430		1.63933
AT4G26260	MIOX4	MIOX4		2.09918
AT4G33970	PEX4	Pollen-specific leucine-rich repeat extensin-like protein 4		1.2507
AT5G37950	AT5G37950	Glucosyltransferase-like protein		3.10114
AT5G40020	AT5G40020	At5g40020		1.10299
AT5G42180	PER64	Peroxidase		2.36395
AT5G47600	HSP14.7	14.7 kDa heat shock protein		1.0324
AT3G46370	AT3G46370	Leucine-rich repeat protein kinase family protein		-1.49727	-1.38411
AT1G02820	LEA2	LEA3		-1.64242
AT1G47920	AT1G47920	RNI-like superfamily protein		-2.03295
AT1G75750	GASA1	GASA1		-1.11155
AT2G05540	AT2G05540	At2g05540/T20G20.11		-1.61383
AT2G32530	CSLB3	Cellulose synthase-like protein B3		-1.04784
AT5G18600	GRXS2	Monothiol glutaredoxin-S2		-1.55309
AT5G26270	AT5G26270	unknown protein; Ha.		-1.16305
AT5G45095	AT5G45095	Putative uncharacterized protein		-1.11084
AT2G26150	HSFA2	Heat stress transcription factor A-2			1.31763	1.32451	1.70476
AT2G15880	PEX3	Pollen-specific leucine-rich repeat extensin-like protein 3			1.03404	1.30855
AT2G27389	AT2G27389	unknown protein; LOCATED IN: endomembrane system.			2.07066	-1.82616
AT1G73220	2020-10-01	Organic cation/carnitine transporter 1			5.2977			1.99918
AT3G49580	LSU1	LSU1			1.04402			1.1002
AT5G07570	AT5G07570	Glycine/proline-rich protein			1.75854			1.16178
AT1G01640	AT1G01640	BTB/POZ domain-containing protein At1g01640			1.0454
AT1G01750	ADF11	actin depolymerizing factor 11			2.61487
AT1G02340	HFR1	Transcription factor HFR1			1.21676
AT1G03710	AT1G03710	Cystatin/monellin superfamily protein			1.32742
AT1G04580	AAO4	Benzaldehyde dehydrogenase (NAD(+))			3.31897
AT1G09380	AT1G09380	WAT1-related protein At1g09380			8.37771
AT1G14780	AT1G14780	MACPF domain-containing protein At1g14780			1.08572
AT1G18860	WRKY61	WRKY DNA-binding protein 61			3.63653
AT1G20680	AT1G20680	Protein of unknown function (DUF833)			2.54914
AT1G21313	AT1G21313	Transmembrane protein			1.14208
AT1G23120	AT1G23120	Polyketide cyclase/dehydrase and lipid transport superfamily protein			1.65193
AT1G23200	PME6	Probable pectinesterase/pectinesterase inhibitor 6			1.14294
AT1G24260	2020-09-03	At1g24260			1.06927
AT1G28000	AT1G28000	Pentatricopeptide repeat (PPR) superfamily protein			2.84105
AT1G48930	AtGH9C1	Endoglucanase 5			2.82457
AT1G50400	TOM40-2	Probable mitochondrial import receptor subunit TOM40-2			1.38628
AT1G53470	MSL4	Mechanosensitive ion channel protein 4			1.02978
AT1G54970	PRP1	Proline-rich protein 1			4.56655
AT1G59860	HSP17.6A	17.6 kDa class I heat shock protein 1			1.05625
AT1G67030	ZFP6	Zinc finger protein 6			3.0346
AT1G67110	CYP735A2	Cytokinin hydroxylase			1.3605
AT1G68880	BZIP8	Basic leucine zipper 8			1.26124
AT1G69480	PHO1-H10	Phosphate transporter PHO1 homolog 10			1.73447
AT1G69880	TRX8	Thioredoxin H8			2.39841
AT1G70680	PXG5	Probable peroxygenase 5			2.49049
AT1G71000	AT1G71000	Chaperone DnaJ-domain superfamily protein			3.47889
AT1G71120	GLIP6	GLIP6			3.2164
AT1G71280	RH55	DEAD-box ATP-dependent RNA helicase 55			3.31799
AT1G73260	KTI1	Kunitz trypsin inhibitor 1			2.60234
AT1G73330	ATDR4	Dr4 protein			1.29776
AT1G77765	AT1G77765	unknown protein; Ha.			1.03616
AT1G77870	MUB5	Membrane-anchored ubiquitin-fold protein 5			1.41549
AT1G78780	AT1G78780	pathogenesis-related family protein			1.27809
AT1G79900	BAC2	Mitochondrial arginine transporter BAC2			1.62829
AT2G07779	AT2G07779	unknown protein; Ha.			1.29614
AT2G07815	AT2G07815	BEST Arabidopsis thaliana protein match is: cytochrome C biogenesis 452 (TAIR:ATMG00180.1); Ha.			1.35545
AT2G16050	AT2G16050	Cysteine/Histidine-rich C1 domain family protein			1.05112
AT2G16910	AMS	Transcription factor ABORTED MICROSPORES			2.46996
AT2G16960	AT2G16960	ARM repeat superfamily protein			4.54447
AT2G20800	NDB4	External alternative NAD(P)H-ubiquinone oxidoreductase B4, mitochondrial			2.48387
AT2G23800	GGPPS2	Heterodimeric geranylgeranyl pyrophosphate synthase large subunit 2			3.45228
AT2G25940	ALPHA-VPE	Vacuolar-processing enzyme alpha-isozyme			1.73541
AT2G28110	IRX7	Glycosyltransferase (Fragment)			1.14415
AT2G29130	LAC2	Laccase-2			1.3957
AT2G31085	CLE6	CLE6			2.4054
AT2G32660	AtRLP22	Receptor like protein 22			2.66689
AT2G33380	PXG3	Probable peroxygenase 3			2.22152
AT2G37740	ZFP10	Zinc finger protein 10			3.6609
AT2G37750	AT2G37750	Expressed protein			2.25113
AT2G41260	M17	M17			3.78403
AT2G42430	LBD16	LOB domain-containing protein 16			3.34502
AT2G43530	ATTI3	Defensin-like protein 194			1.08991
AT2G44480	BGLU17	beta glucosidase 17			1.90298
AT2G45135	AT2G45135	RING/U-box superfamily protein			1.52527
AT3G03650	EDA5	At3g03650			3.54994
AT3G08860	PYD4	Alanine--glyoxylate aminotransferase 2 homolog 3, mitochondrial			1.62371
AT3G12230	SCPL14	Serine carboxypeptidase-like 14			5.23662
AT3G13630	AT3G13630	Putative uncharacterized protein			4.72158
AT3G14280	AT3G14280	At3g14280			1.4488
AT3G20710	AT3G20710	Putative F-box/kelch-repeat protein At3g20710			4.32821
AT3G21500	DXPS1	1-deoxy-D-xylulose 5-phosphate synthase 1			5.05056
AT3G21840	ASK7	SK7			5.16728
AT3G21850	ASK9	SKP1-like protein 9			4.51651
AT3G21860	ASK10	SKP1-like protein 10			2.75617
AT3G25260	NPF4.1	Protein NRT1/ PTR FAMILY 4.1			5.10485
AT3G25290	AT3G25290	Cytochrome b561 and DOMON domain-containing protein At3g25290			1.04711
AT3G28360	ABCB16	ABC transporter B family member 16			5.07497
AT3G28570	AT3G28570	P-loop containing nucleoside triphosphate hydrolases superfamily protein			1.45152
AT3G30842	ABCG38	ABC transporter G family member 38			2.7872
AT3G44300	NIT2	NIT2			2.92951
AT3G50940	AT3G50940	AAA-ATPase At3g50940			1.26876
AT3G53980	AT3G53980	At3g53980			1.11176
AT3G54340	AP3	Floral homeotic protein APETALA 3			2.49013
AT3G54580	AT3G54580	Proline-rich extensin-like family protein			1.56887
AT3G55890	AT3G55890	Protein yippee-like			1.39986
AT3G56780	AT3G56780	FBD, F-box and Leucine Rich Repeat domains containing protein			1.84336
AT3G57380	AT3G57380	Glycosyltransferase			1.52532
AT3G62090	PIF6	PIL2			1.17813
AT4G01430	AT4G01430	WAT1-related protein At4g01430			1.16235
AT4G02280	SUS3	Sucrose synthase (Fragment)			1.50937
AT4G03320	TIC20-IV	Protein TIC 20-IV, chloroplastic			1.10735
AT4G04460	APA3	Aspartic proteinase A3			1.33006
AT4G11650	OSM34	OSM34			3.43772
AT4G11910	SGR2	Protein STAY-GREEN 2, chloroplastic			1.44589
AT4G12470	AZI1	pEARLI1-like lipid transfer protein 1			1.12319
AT4G12520	AT4G12520	At4g12520			1.99668
AT4G12550	AIR1	Putative lipid-binding protein AIR1			2.69255
AT4G13860	AT4G13860	At4g13860			1.17311
AT4G15390	AT4G15390	HSR201-like protein			1.71778
AT4G18330	AT4G18330	Translation elongation factor EF1A/initiation factor IF2gamma family protein			2.95921
AT4G18360	GLO5	Peroxisomal (S)-2-hydroxy-acid oxidase GLO5			1.20257
AT4G21490	NDB3	External alternative NAD(P)H-ubiquinone oxidoreductase B3, mitochondrial			1.7802
AT4G24026	AT4G24026	Putative uncharacterized protein			1.08286
AT4G25220	RHS15	Putative glycerol-3-phosphate transporter 2			4.90966
AT4G27480	AT4G27480	Core-2/I-branching beta-1,6-N-acetylglucosaminyltransferase family protein			1.05875
AT4G28280	LLG3	LLG3			1.21223
AT4G28365	ENODL3	ENODL3			5.05237
AT4G29760	HTT4	Protein HEAT-INDUCED TAS1 TARGET 4			1.6579
AT4G30170	PER45	Peroxidase 45			2.65933
AT4G32490	ENODL4	Early nodulin-like protein 4			2.75047
AT4G32810	CCD8	carotenoid cleavage dioxygenase 8			1.82968
AT4G36700	AT4G36700	Vicilin-like seed storage protein At4g36700			2.54203
AT4G37050	PLP3	Patatin-like protein 3			5.64598
AT4G39955	AT4G39955	Alpha/beta-Hydrolases superfamily protein			1.05922
AT5G04625	AT5G04625				4.48461
AT5G07060	AT5G07060	Zinc finger CCCH domain-containing protein 53			1.00407
AT5G07530	GRP17	Oleosin GRP-17			6.36741
AT5G09570	AT5G09570	At5g09570			1.89294
AT5G10580	AT5G10580	Protein of unknown function, DUF599			2.13166
AT5G11100	SYTD	Calcium-dependent lipid-binding (CaLB domain) family protein			1.12378
AT5G14515	AT5G14515				3.59192
AT5G20710	BGAL7	Beta-galactosidase 7			1.52909
AT5G24160	SQE6	Squalene epoxidase 6			1.17026
AT5G24910	CYP714A1	Cytochrome P450 714A1			1.46135
AT5G25450	QCR7-2	Cytochrome b-c1 complex subunit 7			1.14893
AT5G26310	UGT72E3	Glycosyltransferase (Fragment)			4.4027
AT5G27893	AT5G27893	Transmembrane protein			1.20453
AT5G39190	GLP5A	Germin-like protein subfamily 1 member 20			2.46609
AT5G42280	AT5G42280	Cysteine/Histidine-rich C1 domain family protein			1.22849
AT5G46050	NPF5.2	Protein NRT1/ PTR FAMILY 5.2			1.2966
AT5G48890	LATE	LATE			4.32965
AT5G50260	CEP1	KDEL-tailed cysteine endopeptidase CEP1			3.0209
AT5G50800	SWEET13	Bidirectional sugar transporter SWEET			1.07389
AT5G51490	PME59	Probable pectinesterase/pectinesterase inhibitor 59			6.62883
AT5G53230	AT5G53230	Putative uncharacterized protein			2.51413
AT5G55410	AT5G55410	Bifunctional inhibitor/lipid-transfer protein/seed storage 2S albumin superfamily protein			4.15773
AT5G59310	LTP4	Non-specific lipid-transfer protein 4			3.37463
AT5G59320	LTP3	Non-specific lipid-transfer protein 3			1.07888
AT5G60830	AtbZIP70	BZIP70			5.41381
AT5G61730	ABCA9	ABC transporter A family member 9			4.94907
AT5G66690	UGT72E2	Glycosyltransferase (Fragment)			1.43372
AT5G66870	LBD36	LOB domain-containing protein 36			1.88895
ATMG00030	ORF107A	Uncharacterized mitochondrial protein AtMg00030			1.78144
ATMG00730	COX3	cytochrome c oxidase subunit 3			1.05978
ATMG01050	ORF159	Uncharacterized mitochondrial protein AtMg01050			4.55308
AT1G63570	AT1G63570	Receptor-like protein kinase-related family protein			-1.66499		-4.5275
AT2G28210	ATACA2	ATACA2			-1.45045		-2.39654
AT1G01520	AT1G01520	ASG4			-1.31728
AT1G03055	D27	Beta-carotene isomerase D27, chloroplastic			-1.08189
AT1G05253	AT1G05253				-1.85338
AT1G07167	AT1G07167				-1.09343
AT1G07450	AT1G07450	Tropinone reductase homolog At1g07450			-1.02305
AT1G13650	AT1G13650	At1g13650			-1.08129
AT1G24996	AT1G24996	F5A9.10			-5.65433
AT1G29720	RFK1	Probable LRR receptor-like serine/threonine-protein kinase At1g29720			-1.58306
AT1G30135	TIFY5A	Protein TIFY 5A			-1.811
AT1G65060	4CL3	4-coumarate--CoA ligase 3			-1.03869
AT1G65870	DIR21	Dirigent protein 21			-1.23138
AT1G76600	AT1G76600	Poly polymerase			-1.00373
AT2G04032	ZIP7	Zinc transporter 7			-1.04037
AT2G06435	AT2G06435				-2.91522
AT2G08650	AT2G08650				-1.23956
AT2G14060	AT2G14060	S-adenosyl-L-methionine-dependent methyltransferases superfamily protein			-1.66874
AT2G20835	AT2G20835	At2g20835			-2.18381
AT2G25460	AT2G25460	CONTAINS InterPro DOMAIN/s: C2 calcium-dependent membrane targeting (InterPro:IPR000008); BEST Arabidopsis thaliana protein match is: unknown protein (TAIR:AT5G04860.1); Ha.			-1.02889
AT2G27420	AT2G27420	Cysteine proteinases superfamily protein			-1.13581
AT3G01550	PPT2	Phosphoenolpyruvate/phosphate translocator 2, chloroplastic			-1.13636
AT3G14770	SWEET2	Bidirectional sugar transporter SWEET			-1.0326
AT3G19040	TAF1	Histone acetyltransferase of the TAFII250 family 2			-1.09633
AT3G21150	BBX32	B-box zinc finger protein 32			-1.22303
AT3G23510	AT3G23510	Cyclopropane-fatty-acyl-phospholipid synthase			-1.03474
AT3G24460	AT3G24460	AT3g24470/MXP5_4			-1.08031
AT3G25011	AT3G25011	unknown protein; Ha.			-4.23598
AT3G28220	AT3G28220	AT3g28220/T19D11_3			-1.36722
AT3G51238	AT3G51238	other RNA			-1.11919
AT3G51240	F3H	Naringenin,2-oxoglutarate 3-dioxygenase			-1.20621
AT3G55580	AT3G55580	Regulator of chromosome condensation (RCC1) family protein			-1.33045
AT3G56890	AT3G56890	F-box associated ubiquitination effector family protein			-1.69547
AT4G08040	ACS11	1-aminocyclopropane-1-carboxylate synthase 11			-1.36957
AT4G10200	AT4G10200	TTF-type zinc finger protein with HAT dimerization domain-containing protein			-3.2084
AT4G17860	AT4G17860	Carboxyl-terminal proteinase-like protein, putative (DUF239)			-1.24149
AT4G22880	LDOX	AT4G22880 protein			-1.06374
AT4G27570	UGT79B3	UDP-glycosyltransferase 79B3			-1.74758
AT4G27657	AT4G27657	At4g27657			-1.29503
AT5G08640	FLS1	Flavonol synthase/flavanone 3-hydroxylase			-1.08277
AT5G10250	DOT3	Phototropic-responsive NPH3 family protein			-1.28929
AT5G13930	CHS	Chalcone synthase family protein			-1.00255
AT5G15600	SP1L4	Protein SPIRAL1-like 4			-1.07444
AT5G17040	UGT78D4	UDP-glycosyltransferase 78D4			-1.00969
AT5G17350	AT5G17350	Uncharacterized protein At5g17350			-1.54215
AT5G35390	PRK1	Pollen receptor-like kinase 1			-2.42864
AT5G37550	AT5G37550	At5g37550			-1.1758
AT5G42760	AT5G42760	Leucine carboxyl methyltransferase			-1.02928
AT5G42800	DFRA	Dihydroflavonol reductase			-1.01215
AT5G52050	DTX50	Protein DETOXIFICATION 50			-1.1932
AT5G60780	NRT2.3	High affinity nitrate transporter 2.3			-1.32254
AT5G61350	AT5G61350	Probable receptor-like protein kinase At5g61350			-1.25326
AT2G18050	HIS1-3	HIS1-3				1.07437	1.23931	1.09404
AT5G61090	AT5G61090	Gb				1.26851	1.52916	1.39817
AT1G52100	AT1G52100	Mannose-binding lectin superfamily protein				1.2456	1.35408
AT1G78750	AT1G78750	F-box/FBD/LRR-repeat protein At1g78750				1.36546	1.22053
AT5G11180	GLR2.6	Glutamate receptor 2.6				1.00391	-1.50615
AT1G21890	AT1G21890	WAT1-related protein At1g21890				1.48492		3.0131
AT1G67860	AT1G67860	At1g67860/T23K23_29				1.79221		2.79256
AT1G03240	AT1G03240	unknown protein; BEST Arabidopsis thaliana protein match is: unknown protein (TAIR:AT1G03200.1); Ha.				4.67042
AT1G63055	AT1G63055	Transmembrane protein				1.90578
AT1G63057	AT1G63057	unknown protein; FUNCTIONS IN: molecular_function unknown; INVOLVED IN: biological_process unknown; LOCATED IN: endomembrane system; BEST Arabidopsis thaliana protein match is: unknown protein (TAIR:AT1G63055.1); Ha.				1.94184
AT1G66320	AT1G66320	FBD-associated F-box protein At1g66320				1.99942
AT1G71890	SUC5	Sucrose transport protein SUC5				2.23715
AT2G36630	AT2G36630	Sulfite exporter TauE/SafE family protein 4				1.10656
AT2G47520	ERF071	Ethylene-responsive transcription factor ERF071				2.17362
AT3G03660	WOX11	WUSCHEL related homeobox 11				1.11109
AT3G09640	APX2	APX2				1.12863
AT3G23880	AT3G23880	F-box/kelch-repeat protein At3g23880				1.08346
AT4G10695	AT4G10695	CDC68-like protein				4.27056
AT4G33280	AT4G33280	AP2/B3-like transcriptional factor family protein				1.42715
AT5G07310	ERF115	Ethylene-responsive transcription factor ERF115				2.6267
AT5G25230	GFL	109 kDa U5 small nuclear ribonucleoprotein component GFL				1.12964
AT5G48510	AT5G48510	BTB/POZ domain-containing protein At5g48510				1.41624
AT5G48570	FKBP65	Peptidyl-prolyl cis-trans isomerase FKBP65				1.01
AT1G76430	PHT1-9	Putative phosphate transporter				-1.08788	-1.08192
AT3G28510	AT3G28510	AAA-ATPase At3g28510				-3.09047	-2.12191
AT5G50590	HSD4	11-beta-hydroxysteroid dehydrogenase-like 4A				-1.03226	-1.26968
AT5G50690	HSD4	11-beta-hydroxysteroid dehydrogenase-like 4B				-1.03226	-1.26968
AT5G65980	PILS7	Protein PIN-LIKES 7				-1.2012	-1.0016
AT1G68040	AT1G68040	Putative S-adenosyl-L-methionine:salicylic acid carboxyl methyltransferase; 41514-39166				-1.27743		-1.04084
AT1G01560	MPK11	Mitogen-activated protein kinase 11				-2.65263
AT1G02920	GSTF7	Glutathione S-transferase F7				-2.0467
AT1G05880	ARI12	Probable E3 ubiquitin-protein ligase ARI12				-4.80188
AT1G07460	AT1G07460	Concanavalin A-like lectin family protein				-2.08386
AT1G08090	NRT2.1	High-affinity nitrate transporter 2.1				-1.85282
AT1G13310	AT1G13310	Endosomal targeting BRO1-like domain-containing protein				-3.54552
AT1G14540	PER4	Peroxidase				-4.41718
AT1G14550	PER5	Peroxidase 5				-5.04746
AT1G15540	AT1G15540	2-oxoglutarate (2OG) and Fe(II)-dependent oxygenase superfamily protein				-1.21282
AT1G15625	AT1G15625	E3 ubiquitin-protein ligase				-1.06893
AT1G18970	GLP1	Germin-like protein subfamily T member 1				-2.92398
AT1G21120	AT1G21120	O-methyltransferase family protein				-1.78708
AT1G22900	DIR11	Dirigent protein 11				-1.48247
AT1G26240	AT1G26240	Proline-rich extensin-like family protein				-5.69512
AT1G26250	AT1G26250	Proline-rich extensin-like family protein				-2.01972
AT1G26255	AT1G26255					-2.16655
AT1G26380	FOX1	Berberine bridge enzyme-like 3				-3.94895
AT1G26390	FOX2	Berberine bridge enzyme-like 4				-8.31439
AT1G26410	FOX4	Berberine bridge enzyme-like 6				-5.41461
AT1G26420	FOX5	Berberine bridge enzyme-like 7				-2.82914
AT1G27730	ZAT10	Zinc finger protein ZAT10				-1.28701
AT1G30700	AT1G30700	Berberine bridge enzyme-like 8				-1.14671
AT1G36640	AT1G36640	Transmembrane protein				-3.2441
AT1G47890	AtRLP7					-3.16883
AT1G52415	AT1G52415	Bifunctional inhibitor/lipid-transfer protein/seed storage 2S albumin superfamily protein				-3.40931
AT1G52790	AT1G52790	2-oxoglutarate (2OG) and Fe(II)-dependent oxygenase superfamily protein				-1.00923
AT1G53625	AT1G53625	At1g53625				-2.35559
AT1G58320	PCR9	Protein PLANT CADMIUM RESISTANCE 9				-3.36135
AT1G65481	AT1G65481	unknown protein; FUNCTIONS IN: molecular_function unknown; INVOLVED IN: biological_process unknown; LOCATED IN: endomembrane system.				-4.24705
AT1G66700	PXMT1	Paraxanthine methyltransferase 1				-1.65733
AT1G67000	LRK10L-2.8	LEAF RUST 10 DISEASE-RESISTANCE LOCUS RECEPTOR-LIKE PROTEIN KINASE-like 2.8				-1.11794
AT1G69150	AT1G69150	Cysteine/Histidine-rich C1 domain family protein				-1.08718
AT1G71140	DTX14	Protein DETOXIFICATION 14				-2.82009
AT1G78340	GSTU22	Glutathione S-transferase U22				-1.22581
AT1G80320	AT1G80320	2-oxoglutarate (2OG) and Fe(II)-dependent oxygenase superfamily protein				-1.00462
AT2G07741	AT2G07741	ATP synthase subunit a				-3.28352
AT2G15220	AT2G15220	At2g15220/F15A23.4				-2.07734
AT2G19060	AT2G19060	GDSL esterase/lipase At2g19060				-1.08967
AT2G19500	CKX2	Cytokinin dehydrogenase 2				-5.85322
AT2G22200	ERF056	Ethylene-responsive transcription factor ERF056				-1.0733
AT2G23270	AT2G23270	At2g23270				-6.38587
AT2G24720	GLR2.2	Glutamate receptor 2.2				-1.90479
AT2G26560	PLP2	Patatin-like protein 2				-3.96682
AT2G29220	LECRK31	Probable inactive L-type lectin-domain containing receptor kinase III.1				-9.02443
AT2G29250	LECRK32	Putative inactive L-type lectin-domain containing receptor kinase III.2				-7.7895
AT2G30660	AT2G30660	Probable 3-hydroxyisobutyryl-CoA hydrolase 3				-6.81836
AT2G30750	CYP71A12	Cytochrome P450 71A12				-6.13276
AT2G39490	AT2G39490	F-box protein At2g39490				-1.71582
AT2G43000	JUB1	Transcription factor JUNGBRUNNEN 1				-2.08578
AT2G43570	CHI	CHI				-2.58107
AT2G43590	AT2G43590	Endochitinase At2g43590				-1.75543
AT2G44578	AT2G44578	RING/U-box superfamily protein				-1.49643
AT2G46495	ATL21A	Putative RING-H2 finger protein ATL21A				-1.58717
AT3G02100	UGT83A1	UDP-glycosyltransferase 83A1				-1.2171
AT3G02430	DMP5	Protein DMP5				-2.28149
AT3G03670	PER28	Peroxidase 28				-3.32621
AT3G28380	ABCB17	ABC transporter B family member 17				-1.66115
AT3G44260	CAF1-9	Probable CCR4-associated factor 1 homolog 9				-1.22058
AT3G47480	CML47	Probable calcium-binding protein CML47				-2.79877
AT3G48850	MPT2	Mitochondrial phosphate carrier protein 2, mitochondrial				-2.0459
AT3G60270	AT3G60270	Cupredoxin superfamily protein				-3.14912
AT3G60415	AT3G60415	At3g60420				-4.08868
AT4G04990	AT4G04990	AT4g04990 protein				-2.42753
AT4G08380	AT4G08380	Extensin-like protein				-6.16029
AT4G09435	AT4G09435	Disease resistance protein (TIR-NBS-LRR class) family protein				-4.42432
AT4G10500	DLO1	Protein DMR6-LIKE OXYGENASE 1				-2.37068
AT4G10510	SBT3.7	Subtilisin-like protease SBT3.7				-1.15338
AT4G11070	WRKY41	Probable WRKY transcription factor 41				-2.48161
AT4G11170	AT4G11170	Putative disease resistance protein At4g11170				-3.83592
AT4G14368	AT4G14368	Regulator of chromosome condensation (RCC1) family protein				-3.81041
AT4G15350	CYP705A2	Cytochrome P450 like protein				-1.24007
AT4G19970	AT4G19970	CONTAINS InterPro DOMAIN/s: Nucleotide-diphospho-sugar transferase, predicted (InterPro:IPR005069); BEST Arabidopsis thaliana protein match is: Nucleotide-diphospho-sugar transferase family protein (TAIR:AT5G44820.1); Ha.				-5.13837
AT4G21380	SD18	Receptor-like serine/threonine-protein kinase SD1-8				-3.9123
AT4G21902	AT4G21902	unknown protein; FUNCTIONS IN: molecular_function unknown; INVOLVED IN: biological_process unknown; LOCATED IN: cellular_component unknown; BEST Arabidopsis thaliana protein match is: unknown protein (TAIR:AT4G04745.1); Ha.				-2.26347
AT4G24570	PUMP4	DIC2				-1.18151
AT4G26120	AT4G26120	Ankyrin repeat family protein / BTB/POZ domain-containing protein				-1.26658
AT4G31970	CYP82C2	Cytochrome P450 82C2				-7.28314
AT4G37060	PLP5	PATATIN-like protein 5				-2.72832
AT4G40020	AT4G40020	Myosin heavy chain-related protein				-2.4592
AT5G22555	AT5G22555	unknown protein; Ha.				-1.84021
AT5G22570	WRKY38	Probable WRKY transcription factor 38				-1.25956
AT5G24210	AT5G24210	Alpha/beta-Hydrolases superfamily protein				-3.0445
AT5G25250	FLOT1	Flotillin-like protein 1				-2.39383
AT5G26920	CBP60G	Calmodulin-binding protein 60 G				-4.11085
AT5G38900	AT5G38900	Thioredoxin superfamily protein				-1.61331
AT5G38910	AT5G38910	Putative germin-like protein subfamily 1 member 9				-6.39719
AT5G39110	AT5G39110	Germin-like protein subfamily 1 member 14				-1.45632
AT5G39580	PER62	Peroxidase 62				-2.25366
AT5G39670	CML46	Probable calcium-binding protein CML46				-1.91703
AT5G40010	AATP1	AAA-ATPase ASD, mitochondrial				-1.335
AT5G42830	AT5G42830	HXXXD-type acyl-transferase family protein				-1.27513
AT5G44567	AT5G44567					-4.94793
AT5G44585	AT5G44585	unknown protein; FUNCTIONS IN: molecular_function unknown; INVOLVED IN: biological_process unknown; LOCATED IN: endomembrane system; Ha.				-1.52359
AT5G48430	AT5G48430	At5g48430				-2.48259
AT5G50200	NRT3.1	High-affinity nitrate transporter 3.1				-1.05978
AT5G54710	AT5G54710	Ankyrin repeat family protein				-1.92815
AT5G56080	NAS2	NAS2				-1.24306
AT5G57220	CYP81F2	Cytochrome P450 81F2				-1.98546
ATMG00650	NAD4L	NADH dehydrogenase subunit 4L				-4.42508
AT1G67865	AT1G67865	At1g67862/At1g67862					2.00165	2.39856
AT3G51810	EM1	Em-like protein GEA1					5.69872	4.5501
AT5G07330	AT5G07330	At5g07330					2.02516	1.90453
AT5G59220	SAG113	Probable protein phosphatase 2C 78					1.08522	1.04432
AT1G12130	AT1G12130	Flavin-containing monooxygenase FMO GS-OX-like 6					1.27211
AT1G22090	EMB2204	UPF0725 protein EMB2204					3.71913
AT1G23730	BCA3	Beta carbonic anhydrase 3					1.66282
AT1G32970	SBT3.2	Subtilisin-like protease SBT3.2					2.08346
AT1G33100	DTX20	Protein DETOXIFICATION 20					1.50158
AT1G62760	PMEI10	Pectinesterase inhibitor 10					1.12188
AT1G69730	WAKL9	Wall-associated receptor kinase-like 9					2.05274
AT1G75945	AT1G75945						1.92037
AT1G80315	AT1G80315						1.01712
AT2G08665	AT2G08665						10.8133
AT2G31083	CLE5	CLAVATA3/ESR-RELATED 5					1.02007
AT2G39850	SBT4.1	Subtilisin-like protease SBT4.1					1.86976
AT3G05955	AT3G05955						1.69024
AT3G08970	ERDJ3A	TMS1					1.05879
AT3G17790	PAP17	Purple acid phosphatase 17					1.05919
AT3G24982	ATRLP40						1.16643
AT3G26160	CYP71B17	Cytochrome P450 71B17					1.29649
AT3G48740	SWEET11	Bidirectional sugar transporter SWEET11					1.52218
AT3G52720	ACA1	Alpha carbonic anhydrase 1, chloroplastic					1.79988
AT3G61810	AT3G61810	Glycosyl hydrolase family 17 protein					1.01364
AT4G13310	CYP71A20	Cytochrome P450 71A20					2.00138
AT4G33120	AT4G33120	At4g33120					1.18112
AT4G37850	BHLH25	Transcription factor bHLH25					1.20049
AT5G06070	RBE	RBE					3.16884
AT5G07690	MYB29	Transcription factor MYB29					2.70983
AT5G20240	PI	Floral homeotic protein PISTILLATA					1.17827
AT5G22380	NAC090	NAC-domain protein-like					4.2499
AT5G28810	AT5G28810	Domain of unknown function (DUF1985)					6.99675
AT5G35940	JAL41	Jacalin-related lectin 41					1.90449
AT5G42580	CYP705A12	Cytochrome P450 705A12					1.50743
AT5G42600	MRN1	Marneral synthase					1.28602
AT5G63240	AT5G63240	At5g63240					4.07715
AT5G63350	AT5G63350	Emb					1.6895
AT5G64190	AT5G64190	unknown protein; BEST Arabidopsis thaliana protein match is: unknown protein (TAIR:AT2G40390.1); Ha.					1.12643
AT5G64510	TIN1	Tunicamycin induced protein					1.36876
AT5G33355	AT5G33355	Defensin-like protein 207					-3.12605	-1.90987
AT1G05843	AT1G05843						-4.35147
AT1G06540	AT1G06540	F12K11.13					-1.15161
AT1G11655	AT1G11655	At1g11655					-1.16733
AT1G21400	AT1G21400	Thiamin diphosphate-binding fold (THDP-binding) superfamily protein					-1.20484
AT1G29020	AT1G29020	Calcium-binding EF-hand family protein					-1.18227
AT1G30990	AT1G30990	F17F8.9					-1.12504
AT1G33840	AT1G33840	Protein of unknown function (DUF567)					-2.85845
AT1G34047	AT1G34047	Defensin-like (DEFL) family protein					-2.50205
AT1G38065	AT1G38065						-1.33915
AT1G47980	AT1G47980	unknown protein; FUNCTIONS IN: molecular_function unknown; INVOLVED IN: biological_process unknown; LOCATED IN: endomembrane system; EXPRESSED IN: 6 plant structures; EXPRESSED DURING: 4 anthesis, F mature embryo stage, petal differentiation and exp /.../ stage, E expanded cotyledon stage; BEST Arabidopsis thaliana protein match is: unknown protein (TAIR:AT3G62730.1); Ha.					-4.71115
AT1G48130	PER1	1-Cys peroxiredoxin PER1					-7.50721
AT1G49030	PCR6	Protein PLANT CADMIUM RESISTANCE 6					-1.56263
AT1G51470	TGG5	Myrosinase 5					-1.40855
AT1G61720	BAN	Anthocyanidin reductase					-2.28353
AT1G75040	PR5	Pathogenesis-related protein 5					-5.27799
AT1G75600	AT1G75600	Histone H3-like 3					-1.45956
AT1G75830	PDF1.1	Defensin-like protein 13					-8.00693
AT1G78820	AT1G78820	EP1-like glycoprotein 1					-1.34645
AT2G05520	GRP3	Glycine-rich protein 3					-1.13116
AT2G23410	DPS	Dehydrodolichyl diphosphate synthase 1					-1.97549
AT2G24710	ATGLR2.3	glutamate receptor 2.3					-1.95218
AT2G25410	ATL22	RING-H2 finger protein ATL22					-2.83734
AT2G27402	AT2G27402	At2g27402					-1.48971
AT2G28270	AT2G28270	Cysteine/Histidine-rich C1 domain family protein					-1.53447
AT2G28850	CYP710A3	Cytochrome P450 710A3					-2.85195
AT2G33050	AtRLP26	Receptor like protein 26					-1.68519
AT2G39530	AT2G39530	CASP-like protein 4D1					-1.18721
AT2G44800	AT2G44800	2-oxoglutarate (2OG) and Fe(II)-dependent oxygenase superfamily protein					-4.22262
AT3G18450	PCR5	Protein PLANT CADMIUM RESISTANCE 5					-2.68387
AT3G21380	JAL36	Jacalin-related lectin 36					-6.12691
AT3G45920	AT3G45920	Protein kinase superfamily protein					-6.32367
AT3G46080	ZAT8	Zinc finger protein ZAT8					-2.46697
AT3G46400	AT3G46400	Leucine-rich repeat protein kinase family protein					-1.23824
AT3G50560	AT3G50560	AT3g50560/T20E23_160					-1.75888
AT3G51350	AT3G51350	Eukaryotic aspartyl protease family protein					-1.1428
AT3G58000	VQ25	VQ motif-containing protein 25					-1.17248
AT4G01820	ABCB3	ABC transporter B family member 3					-1.23747
AT4G09110	ATL35	Putative RING-H2 finger protein ATL35					-1.93554
AT4G12100	AT4G12100	Cullin-like protein 5					-4.23918
AT4G13890	SHM5	Serine hydroxymethyltransferase 5					-1.35019
AT4G21250	AT4G21250	Sulfite exporter TauE/SafE family protein 5					-1.54657
AT4G22217	AT4G22217	Defensin-like protein 100					-1.33823
AT4G24150	GRF8	Growth-regulating factor 8					-1.68498
AT4G26288	AT4G26288	FUNCTIONS IN: molecular_function unknown; INVOLVED IN: biological_process unknown; LOCATED IN: cellular_component unknown; BEST Arabidopsis thaliana protein match is: oxidative stress 3 (TAIR:AT5G56550.1); Ha.					-1.89356
AT4G26390	AT4G26390	Pyruvate kinase					-2.15647
AT4G37220	AT4G37220	Cold-regulated 413 plasma membrane protein 4					-1.05864
AT5G04730	AT5G04730	Ankyrin-repeat containing protein					-1.59055
AT5G26300	AT5G26300	TRAF-like family protein					-1.16698
AT5G39150	AT5G39150	Germin-like protein subfamily 1 member 17					-2.16006
AT5G41290	CRRSP58	Cysteine-rich repeat secretory protein 58					-1.26861
AT5G52600	MYB82	Transcription factor MYB82					-1.22482
AT5G52710	AT5G52710	Copper transport protein family					-1.41253
AT5G54700	AT5G54700	Ankyrin repeat family protein					-6.30198
AT5G57240	ORP4C	ORP4C					-1.15914
AT1G05267	AT1G05267							5.76471
AT1G08440	ALMT2	Aluminum-activated malate transporter 2						2.6141
AT1G13200	AT1G13200	Putative F-box/kelch-repeat protein At1g13200						2.63856
AT1G16410	CYP79F1	Dihomomethionine N-hydroxylase						1.1564
AT1G17710	AT1G17710	Inorganic pyrophosphatase 2						3.36409
AT1G25277	AT1G25277							1.9255
AT1G52342	AT1G52342	Putative uncharacterized protein						1.55635
AT1G52343	AT1G52343	unknown protein; BEST Arabidopsis thaliana protein match is: unknown protein (TAIR:AT4G32680.1); Ha.						1.64855
AT1G68800	BRC2	TCP domain protein 12						2.65283
AT2G19900	NADP-ME1	NADP-dependent malic enzyme 1						1.27991
AT2G26740	ATSEH	At2g26740/F18A8.11						1.05388
AT2G36970	UGT86A1	Glycosyltransferase (Fragment)						1.68648
AT2G37870	AT2G37870	Bifunctional inhibitor/lipid-transfer protein/seed storage 2S albumin superfamily protein						1.9469
AT3G21520	DMP1	Protein DMP1						1.00007
AT3G22530	AT3G22530	Heat shock protein						7.54087
AT3G28007	SWEET4	Bidirectional sugar transporter SWEET4						3.70107
AT3G28500	RPP2C	60S acidic ribosomal protein P2-3						1.39084
AT3G28917	MIF2	Mini zinc finger protein 2						1.23771
AT3G50440	MES10	Methylesterase 10						1.77714
AT3G52780	PAP20	Probable purple acid phosphatase 20						1.53545
AT5G07572	AT5G07572	Putative uncharacterized protein						1.25547
AT5G28510	BGLU24	Beta-glucosidase 24						1.4907
AT5G36150	PEN3	Tirucalladienol synthase						1.91089
AT5G39890	PCO2	Plant cysteine oxidase 2						1.16071
AT5G55620	AT5G55620	At5g55620						2.09154
AT1G09537	AT1G09537							-4.58235
AT1G19040	AT1G19040	At1g19040						-4.39356
AT4G00960	AT4G00960	Putative receptor-like protein kinase At4g00960						-1.61675
AT5G14350	AT5G14350	Pentatricopeptide repeat (PPR) superfamily protein						-4.71551
